# Supplementary material for: Vitamin B12 Supplementation: Is More Always Better?
Source: Nutrients. 2026 May 18;18(10):1597. doi: 10.3390/nu18101597 (PMC13209201; doi:10.3390/nu18101597)
Supplement: Supplementary file 1 [file nutrients-18-01597-s001.zip]

Archive with 1 entries (1 files):
- nutrients-4057027-supplementary.pdf
